# Supplementary material for: The impact of physical activity on the quality of life of a sample of Italian people with physical disability
Source: Front Sports Act Living. 2022 Oct 13;4:884074. doi: 10.3389/fspor.2022.884074 (PMC9606392; doi:10.3389/fspor.2022.884074)
Supplement: Supplementary file 1 [file Table_1.XLSX]

## Sheet: Foglio1
Supplementary Table
Drugs		Active (n=9)	Inactive (n=13)
		N	N
miorelaxant/antispastic		5	2
antiepileptic		1	0
antihypertensive		0	1
anti inflammatory		0	1
anticoagulant		0	1
2 drugs		3	8
